# Supplementary material for: Cross-sectional anatomy, computed tomography, and magnetic resonance imaging of the banded houndshark (Triakis scyllium)
Source: Sci Rep. 2021 Jan 13;11:1165. doi: 10.1038/s41598-020-80823-y (PMC7806778; doi:10.1038/s41598-020-80823-y)
Supplement: Supplementary file 2 — Supplementary Information 2. [file 41598_2020_80823_MOESM2_ESM.zip]

Archive with 3 entries (3 files):
- desktop.ini
- Supplementary Video S1(Shark_TS_MRI).mp4
- Supplementary Video S2(Shark_TS_CT).mp4
